# Supplementary material for: Silybin Showed Higher Cytotoxic, Antiproliferative, and Anti-Inflammatory Activities in the CaCo Cancer Cell Line while Retaining Viability and Proliferation in Normal Intestinal IPEC-1 Cells
Source: Life (Basel). 2023 Feb 10;13(2):492. doi: 10.3390/life13020492 (PMC9964225; doi:10.3390/life13020492)
Supplement: Supplementary file 1 [file life-13-00492-s001.zip]

Archive with 1 entries (1 files):
- life-2092800-supplementary.pdf
